# Supplementary material for: Uncultivated Viral Populations Dominate Estuarine Viromes on the Spatiotemporal Scale
Source: mSystems. 2021 Mar 16;6(2):e01020-20. doi: 10.1128/mSystems.01020-20 (PMC8546989; doi:10.1128/mSystems.01020-20)
Supplement: TABLE S1 [file msystems.01020-20-st001.xlsx]

## Sheet: Sheet1
Sample	Year	Date	Time	Latitude	Longitude	Depth(m)	Temperature (°C)	Salinity (ppt)	NO3 (mM/L)	NH4 (mM/L)	PO4 (mM/L)	SiO4 (mM/L)	Bact_prod (ng of C/L/h)	Chla (mg/L)
DB3.1	2014	2019-03-19	07:15:00	39.7998	-75.4263	1.82	4.4	0.2	123	51.74	0.26	57.41	20.7	4.9
DB3.2	2014	2019-03-21	07:00:00	39.134	-75.2287	1.5	4	20	16.13	36.22	0.01	2.69	32.1	16.1
DB3.3	2014	2019-03-22	07:00:00	38.7788	-75.009	1.35	4	30.4	0.46	6.4	0.03	3.29	7.7	3.5
DB8.1	2014	2019-08-28	11:04:00	39.8385	-75.3542	1.27	25.3	0.2	176.4	7.22	0.43	15	61.58	10.27
DB8.2A	2014	2019-08-30	23:01:00	39.1465	-75.2433	1.49	24.3	21.5	9.63	21.18	0.24	15.17	116.76	11.35
DB8.2B	2014	2019-08-31	11:02:00	39.1572	-75.2425	1.52	24.5	22	5.38	7.06	0.18	10.68	0	10.78
DB9.3	2014	2019-09-01	11:00:00	38.8473	-75.1072	1.78	24.3	28.8	0.39	6.6	0.15	5.64	64.67	8.87
DB11.1	2014	2019-11-01	10:58:00	39.8493	-75.2823	1.2	15.1	0.3	191.235	4.755	0.47	32.785	16.24	6.72
DB11.2	2014	2019-11-02	10:53:00	39.4387	-75.5387	1.53	13.8	15.4	38.36	4.33	0.29	18.995	5.54	2.69
DB11.3	2014	2019-11-03	11:00:00	38.7667	-74.9167	1.8	13.5	30	5.95	7.33	0.14	6.34	11.28	3.54
CB4.2	2015	2019-04-12	07:00:00	38.8407	-76.4182	1.6	8.5	9.1	47.075	3.4325	-0.0005	20.3115	44.8	26.8
CB4.3	2015	2019-04-15	06:57:00	37.0998	-76.0917	1.67	10.8	25.4	2.883	0.41	-0.1145	0.3945	22.2	4.1
CB8.2S	2015	2019-08-19	15:01:00	38.9762	-76.3697	1.29	27.3	10.4	1.4925	0.9135	0.0255	37.49	125.9	19.65
CB8.2M	2015	2019-08-19	15:01:00	38.9762	-76.3697	13.26	26.3	15.5	0.6995	13.65	1.771	40.02	33.9	2.13
CB8.2D	2015	2019-08-19	15:01:00	38.9762	-76.3697	22.46	26.3	18.1	0.6585	21.0705	2.9265	50.43	21.7	1.91
CB8.3	2015	2019-08-22	12:05:00	37.051	-76.0773	1.81	26.6	26.7	6.5755	5.248	0.183	6.01	64.3	3.87
