# Supplementary material for: Uncultivated Viral Populations Dominate Estuarine Viromes on the Spatiotemporal Scale
Source: mSystems. 2021 Mar 16;6(2):e01020-20. doi: 10.1128/mSystems.01020-20 (PMC8546989; doi:10.1128/mSystems.01020-20)
Supplement: TABLE S5 [file msystems.01020-20-st005.xlsx]

## Sheet: Sheet1
Virus population	Total FPKM	Host IMG/M TaxonID	Predicted host name
Ga0070749_10000095	102.788	2778261322	Pelagibaca sp. ARS5
Ga0099846_1000971	89.0876	2781126070	Ruminococcaceae sp. SRS475613_71
Ga0070750_10006719	86.4714	2627854041	Pectobacterium carotovorum brasiliense BC D6
Ga0070745_1002756	82.3957	2786546125	Rhodococcus sp. ABRD_24
Ga0099846_1000802	77.7044	2721755241	Spirochaetes bacterium GWE1_60_18
Ga0070745_1000312	63.5887	2515154180	Salinispora arenicola CNQ748
Ga0070752_1000258	57.4237	2756170262	Pseudomonas sp. LE5F10
Ga0099847_1000522	42.0789	2721755241	Spirochaetes bacterium GWE1_60_18
Ga0070751_1000114	38.1596	2537561881	Lachnospiraceae bacterium sp. ICM7
Ga0070753_1000107	36.9271	2837149368	Marinomonas rhizomae IVIA-Po-145
Ga0070748_1000090	36.2309	2832081228	Lacimicrobium alkaliphilum X13M-12
Ga0070749_10002521	33.5639	2744055030	Gammaproteobacteria OM60/NOR5 clade bacterium IMCC8485
Ga0070746_10000168	31.6358	2721755241	Spirochaetes bacterium GWE1_60_18
Ga0070754_10003497	29.4975	2744054922	Eikenella sp. NML130454
Ga0070753_1000520	28.9983	2627854041	Pectobacterium carotovorum brasiliense BC D6
Ga0070746_10006842	28.6593	2617271238	Saprospiraceae bacterium KD52
Ga0070749_10000109	27.0321	2778261636	Pseudomonas sp. SP133
Ga0070754_10007498	26.4656	2786546125	Rhodococcus sp. ABRD_24
Ga0070751_1000882	26.4315	2617271238	Saprospiraceae bacterium KD52
Ga0070747_1000614	25.6246	2781126306	Holdemanella sp. ERS235507_4
Ga0070750_10000985	25.2945	2744054922	Eikenella sp. NML130454
Ga0070746_10000249	24.1683	2515154180	Salinispora arenicola CNQ748
Ga0070745_1001519	23.5273	2556793009	Cylindrospermopsis raciborskii N3
Ga0070748_1000858	23.3872	2832175522	Pelagicola sp. LXJ1103
Ga0099846_1004370	22.8096	2675903227	Pedobacter ruber DSM 24536
Ga0099850_1000089	22.1637	2515154180	Salinispora arenicola CNQ748
Ga0070751_1000928	22.1238	2821405612	Jeongeupia sp. S16_009
Ga0099848_1002021	21.5155	2744054922	Eikenella sp. NML130454
Ga0070751_1002469	21.4705	2786546125	Rhodococcus sp. ABRD_24
Ga0099849_1000075	21.4488	2515154180	Salinispora arenicola CNQ748
Ga0070750_10000729	21.2699	2721755241	Spirochaetes bacterium GWE1_60_18
Ga0070751_1000120	19.4631	2806311029	Pseudomonas alcaliphila JAB1
Ga0099851_1001215	18.3688	2751185763	Leptospirillum rubarum
Ga0099849_1001954	17.837	2617271238	Saprospiraceae bacterium KD52
Ga0070750_10004948	17.2834	2781126070	Ruminococcaceae sp. SRS475613_71
Ga0099846_1000004	16.6784	2775506815	Clostridiales bacterium mt11
Ga0070749_10000766	16.2661	2721755241	Spirochaetes bacterium GWE1_60_18
Ga0099850_1000019	15.4762	2521172529	Rubellimicrobium thermophilum DSM 16684
Ga0070747_1001172	14.8323	2515154180	Salinispora arenicola CNQ748
Ga0099848_1000812	14.4858	2786546125	Rhodococcus sp. ABRD_24
Ga0099848_1005836	13.6391	2832220722	Alicycliphilus denitrificans CD02
Ga0070748_1004537	13.2605	2654587666	Chromobacterium sp. LK1
Ga0099848_1000335	12.0927	2627853571	Guam_bin1_Bacteroidetes
Ga0070748_1004703	12.0216	2747843217	Nitrosomonas sp. HKU-PRO10
Ga0070748_1000335	11.8735	2556793009	Cylindrospermopsis raciborskii N3
Ga0070745_1000472	11.6667	2617271238	Saprospiraceae bacterium KD52
Ga0070749_10006763	11.5694	2754412676	Verrucomicrobia bacterium JGI_MCM16ME040 (unscreened)
Ga0070749_10000246	11.0669	2832220722	Alicycliphilus denitrificans CD02
Ga0099850_1000002	10.8018	2617271238	Saprospiraceae bacterium KD52
Ga0099849_1000001	9.2533	2576861799	Peptococcaceae bacterium SCADC1_2_3 (unscreened)
Ga0070749_10004215	8.3767	2821405612	Jeongeupia sp. S16_009
Ga0070752_1001617	7.7976	2585427587	Rhodanobacter sp. FW510-R12
Ga0070754_10004564	7.5533	2556793009	Cylindrospermopsis raciborskii N3
Ga0099849_1000056	6.8429	2597489935	Thalassolituus oleivorans MIL-1
Ga0070749_10001839	6.4961	2834855223	Dickeya sp. FVG10-MFV-A16
Ga0070752_1006308	6.4829	2627854041	Pectobacterium carotovorum brasiliense BC D6
Ga0099849_1001148	6.3972	2627854041	Pectobacterium carotovorum brasiliense BC D6
Ga0099849_1000404	6.3553	2721755241	Spirochaetes bacterium GWE1_60_18
Ga0070749_10003065	6.3144	2826279758	Burkholderia gladioli MSMB1756
Ga0070746_10002391	6.2315	2590828656	alpha proteobacterium RS24
Ga0070752_1000339	5.9578	2556793009	Cylindrospermopsis raciborskii N3
Ga0070750_10007788	5.8235	2832646971	Tyzzerella nexilis AM23-10LB
Ga0070747_1000196	5.7326	2597489935	Thalassolituus oleivorans MIL-1
Ga0070747_1000043	5.6828	2627854041	Pectobacterium carotovorum brasiliense BC D6
Ga0070748_1001957	5.5894	2597489935	Thalassolituus oleivorans MIL-1
Ga0099847_1000066	5.4066	2830822581	Shewanella sp. BF02_Schw v.2
Ga0070747_1001413	5.331	2841893499	Photorhabdus luminescens BA1
Ga0070749_10000379	5.2105	2551306195	Salmonella enterica enterica sv. Mississippi 2010K-1406
Ga0070750_10000035	5.166	2627854041	Pectobacterium carotovorum brasiliense BC D6
Ga0070750_10000005	5.1345	2627854041	Pectobacterium carotovorum brasiliense BC D6
Ga0070754_10000405	4.9407	2811995170	Pseudomonas oleovorans oleovorans NBRC 13583
Ga0070748_1000172	4.9362	2556793009	Cylindrospermopsis raciborskii N3
Ga0070745_1000883	4.5121	2778261584	Acinetobacter sp. WCHA39
Ga0070747_1003710	4.5089	2814123109	Cedecea neteri FDAARGOS_392
Ga0070749_10002920	4.4083	2786546812	Rhodobacterales bacterium CG_4_10_14_0_8_um_filter_70_9
Ga0070745_1000697	4.357	2827407764	Alteromonas sp. 154
Ga0070748_1000215	4.1714	2734482271	Delftia sp. bin1_M6
Ga0070752_1000336	4.1513	2667527223	Pseudomonas guangdongensis CCTCC AB 2012022
Ga0070754_10000744	4.0974	2744054922	Eikenella sp. NML130454
Ga0070749_10000790	4.0623	2751185644	Clostridiales bacterium Firm_12
Ga0070749_10000459	4.0531	2556793009	Cylindrospermopsis raciborskii N3
Ga0070749_10000445	3.9732	2821405612	Jeongeupia sp. S16_009
Ga0070749_10003768	3.9454	2828337626	Sphingobium wenxiniae DSM 21828
Ga0070749_10000240	3.9389	2834855223	Dickeya sp. FVG10-MFV-A16
Ga0070746_10000068	3.8197	2521172529	Rubellimicrobium thermophilum DSM 16684
Ga0099847_1002422	3.6202	2597489935	Thalassolituus oleivorans MIL-1
Ga0070749_10002063	3.441	637000238	Rhodopseudomonas palustris BisB5
Ga0070754_10001265	3.3232	2617271238	Saprospiraceae bacterium KD52
Ga0070754_10005102	3.2662	2731957832	Acinetobacter venetianus LUH13518
Ga0070750_10002344	3.1478	2627854041	Pectobacterium carotovorum brasiliense BC D6
Ga0070751_1002830	3.0575	2828730651	Xanthomonas arboricola F22
Ga0099847_1000883	2.9873	2597489935	Thalassolituus oleivorans MIL-1
Ga0070749_10001859	2.9068	2751185644	Clostridiales bacterium Firm_12
Ga0070746_10002181	2.6938	2788500144	Nioella nitratireducens SSW136
Ga0070749_10000267	2.6612	2698537061	Microgenomates bacterium JGI CrystG Apr3-4-D4 (unscreened)
Ga0070747_1000062	2.5695	2684622593	Pseudoalteromonas sp. 10-33
Ga0070749_10005760	2.0327	2585427721	Luteimonas huabeiensis HB2
Ga0070752_1000908	1.8959	2708743121	Pseudomonadales bacterium RIFCSPHIGHO2_01_FULL_64_12
Ga0070746_10000067	1.8303	2627854041	Pectobacterium carotovorum brasiliense BC D6
Ga0070754_10000733	1.6786	2708743121	Pseudomonadales bacterium RIFCSPHIGHO2_01_FULL_64_12
Ga0070747_1000068	0.3793	2832081228	Lacimicrobium alkaliphilum X13M-12
Ga0099848_1000083	0.0759	2515154180	Salinispora arenicola CNQ748
